# Supplementary material for: Antigenic Characterization of H1N1 Influenza Viruses That Circulated During the 2019–2020 Season in Philadelphia, Pennsylvania
Source: Influenza Other Respir Viruses. 2025 Jun 1;19(6):e70104. doi: 10.1111/irv.70104 (PMC12127215; doi:10.1111/irv.70104)
Supplement: Supplementary file 1 — Table S1. List of the laboratories contributing to sequences from GISAID’s EpiFlu database. We gratefully acknowledge the authors, originating and submitting laboratories of the sequences from GISAID’s EpiFlu Database. All submitters of data may be contacted directly via www.gisaid.org. [file IRV-19-e70104-s001.xlsx]

## Sheet: GISAID_metadata
We gratefully acknowledge the authors, originating and submitting laboratories of the sequences from GISAID’s EpiFlu™ Database. The list is detailed below.
All submitters of data may be contacted directly via www.gisaid.org
Isolate name	Isolate ID	Originating Lab	Submitting Lab
A/California/234/2019	EPI_ISL_409720	California_Department_of_Health_Services	Centers_for_Disease_Control_and_Prevention
A/Washington/697/2019	EPI_ISL_409776	Washington_State_Public_Health_Laboratory	Centers_for_Disease_Control_and_Prevention
A/North_Carolina/09/2020	EPI_ISL_491745	North_Carolina_State_Laboratory_of_Public_Health	Centers_for_Disease_Control_and_Prevention
A/Michigan/UOM150524000058/2020	EPI_ISL_14925837	University_of_Michigan_Clinical_Microbiology_Laboratory	Marshfield_Clinic_Research_Institute
A/Tennessee/05/2020	EPI_ISL_2245063	Vanderbilt_University_Medical_Center	Centers_for_Disease_Control_and_Prevention
A/Pennsylvania/241/2020	EPI_ISL_2245162	Children's_Hospital_of_Pittsburgh_UPMC	Centers_for_Disease_Control_and_Prevention
A/Pennsylvania/209/2020	EPI_ISL_2245160	Children's_Hospital_of_Pittsburgh_UPMC	Centers_for_Disease_Control_and_Prevention
A/Pennsylvania/216/2020	EPI_ISL_2245164	Children's_Hospital_of_Pittsburgh_UPMC	Centers_for_Disease_Control_and_Prevention
A/Wisconsin/363/2020	EPI_ISL_2245195	Marshfield_Clinic_Research_Foundation	Centers_for_Disease_Control_and_Prevention
A/Florida/120/2019	EPI_ISL_1663604	Florida_Department_of_Health-Tampa	Centers_for_Disease_Control_and_Prevention
A/Wisconsin/353/2020	EPI_ISL_2245200	Marshfield_Clinic_Research_Foundation	Centers_for_Disease_Control_and_Prevention
A/Wisconsin/335/2020	EPI_ISL_443150	Wisconsin_State_Laboratory_of_Hygiene	Centers_for_Disease_Control_and_Prevention
A/Wisconsin/56/2020	EPI_ISL_443144	Wisconsin_State_Laboratory_of_Hygiene	Centers_for_Disease_Control_and_Prevention
A/Michigan/159/2020	EPI_ISL_443153	Michigan_Department_of_Community_Health	Centers_for_Disease_Control_and_Prevention
A/Texas/39/2020	EPI_ISL_418591	Texas_Department_of_State_Health_Services-Laboratory_Services	Centers_for_Disease_Control_and_Prevention
A/California/17/2020	EPI_ISL_443164	California_Department_of_Health_Services	Centers_for_Disease_Control_and_Prevention
A/Wisconsin/117/2020	EPI_ISL_2532096	Marshfield_Clinic_Research_Foundation	Centers_for_Disease_Control_and_Prevention
A/Pennsylvania/48/2020	EPI_ISL_2532278	Children's_Hospital_of_Pittsburgh_UPMC	Centers_for_Disease_Control_and_Prevention
A/Pennsylvania/45/2020	EPI_ISL_2532273	Children's_Hospital_of_Pittsburgh_UPMC	Centers_for_Disease_Control_and_Prevention
A/Utah/46/2019	EPI_ISL_402390	Utah_Department_of_Health	Centers_for_Disease_Control_and_Prevention
A/Pennsylvania/46/2020	EPI_ISL_2532336	Children's_Hospital_of_Pittsburgh_UPMC	Centers_for_Disease_Control_and_Prevention
A/Iowa/49/2019	EPI_ISL_402393	Iowa_State_Hygienic_Laboratory	Centers_for_Disease_Control_and_Prevention
A/California/11857/2020	EPI_ISL_435180	U.S._Air_Force_School_of_Aerospace_Medicine	U.S._Air_Force_School_of_Aerospace_Medicine
A/Rhode_Island/11900/2020	EPI_ISL_435223	U.S._Air_Force_School_of_Aerospace_Medicine	U.S._Air_Force_School_of_Aerospace_Medicine
A/Human/New_York_City/PV08013/2020	EPI_ISL_4056083	Unknown	Unknown
A/Texas/11918/2019	EPI_ISL_435241	U.S._Air_Force_School_of_Aerospace_Medicine	U.S._Air_Force_School_of_Aerospace_Medicine
A/Alabama/26/2019	EPI_ISL_402492	ADPH_Bureau_of_Clinical_Laboratories	Centers_for_Disease_Control_and_Prevention
A/Human/New_York_City/PV08025/2020	EPI_ISL_4056187	Unknown	Unknown
A/Human/New_York_City/PV07997/2020	EPI_ISL_4056178	Unknown	Unknown
A/Washington/668/2019	EPI_ISL_402532	Washington_State_Public_Health_Laboratory	Centers_for_Disease_Control_and_Prevention
A/Arizona/54/2019	EPI_ISL_402542	Arizona_Department_of_Health_Services	Centers_for_Disease_Control_and_Prevention
A/Utah/60/2019	EPI_ISL_402543	Utah_Department_of_Health	Centers_for_Disease_Control_and_Prevention
A/Montana/59/2019	EPI_ISL_402546	Montana_Laboratory_Services_Bureau	Centers_for_Disease_Control_and_Prevention
A/District_Of_Columbia/49/2019	EPI_ISL_402557	DC_Public_Health_Lab	Centers_for_Disease_Control_and_Prevention
A/Arkansas/31/2019	EPI_ISL_402581	Arkansas_Department_of_Health	Centers_for_Disease_Control_and_Prevention
A/Kentucky/34/2019	EPI_ISL_402578	Kentucky_Division_of_Laboratory_Services	Centers_for_Disease_Control_and_Prevention
A/Kentucky/33/2019	EPI_ISL_402577	Kentucky_Division_of_Laboratory_Services	Centers_for_Disease_Control_and_Prevention
A/Michigan/459/2019	EPI_ISL_402592	Michigan_Department_of_Community_Health	Centers_for_Disease_Control_and_Prevention
A/Oklahoma/02/2020	EPI_ISL_410827	Oklahoma_State_Department_of_Health	Centers_for_Disease_Control_and_Prevention
A/New_York_City/PV08755/2020	EPI_ISL_4056298	Unknown	Unknown
A/New_York/PV08030/2020	EPI_ISL_17056839	Icahn_School_of_Medicine_at_Mount_Sinai	Icahn_School_of_Medicine_at_Mount_Sinai
A/New_York/PV08031/2020	EPI_ISL_17056840	Icahn_School_of_Medicine_at_Mount_Sinai	Icahn_School_of_Medicine_at_Mount_Sinai
A/Pennsylvania/117/2020	EPI_ISL_2524582	Children's_Hospital_of_Pittsburgh_UPMC	Centers_for_Disease_Control_and_Prevention
A/District_Of_Columbia/52/2019	EPI_ISL_402829	DC_Public_Health_Lab	Centers_for_Disease_Control_and_Prevention
A/Michigan/109/2020	EPI_ISL_2524607	University_of_Michigan_SPH_EPID	Centers_for_Disease_Control_and_Prevention
A/Texas/403/2019	EPI_ISL_402843	Houston_Department_of_Health_and_Human_Services	Centers_for_Disease_Control_and_Prevention
A/Nevada/42/2019	EPI_ISL_402840	Southern_Nevada_Public_Health_Lab	Centers_for_Disease_Control_and_Prevention
A/West_Virginia/40/2019	EPI_ISL_402855	West_Virginia_Office_of_Laboratory_Services	Centers_for_Disease_Control_and_Prevention
A/Tennessee/09/2020	EPI_ISL_2246138	Vanderbilt_University_Medical_Center	Centers_for_Disease_Control_and_Prevention
A/Tennessee/85/2019	EPI_ISL_2246140	Vanderbilt_University_Medical_Center	Centers_for_Disease_Control_and_Prevention
A/Alabama/9858/2019	EPI_ISL_403068	U.S._Air_Force_School_of_Aerospace_Medicine	U.S._Air_Force_School_of_Aerospace_Medicine
A/Massachusetts/22/2020	EPI_ISL_2246236	Vanderbilt_University_Medical_Center	Centers_for_Disease_Control_and_Prevention
A/Texas/129/2020	EPI_ISL_2524834	Baylor_Scott_and_White_Health	Centers_for_Disease_Control_and_Prevention
A/Kentucky/9881/2019	EPI_ISL_403090	U.S._Air_Force_School_of_Aerospace_Medicine	U.S._Air_Force_School_of_Aerospace_Medicine
A/Virginia/9900/2019	EPI_ISL_403107	U.S._Air_Force_School_of_Aerospace_Medicine	U.S._Air_Force_School_of_Aerospace_Medicine
A/Pennsylvania/1058/2019	EPI_ISL_2557642	Children's_Hospital_of_Pittsburgh_UPMC	Centers_for_Disease_Control_and_Prevention
A/Wisconsin/67/2020	EPI_ISL_2557648	Marshfield_Clinic_Research_Foundation	Centers_for_Disease_Control_and_Prevention
A/Texas/163/2020	EPI_ISL_2557661	Baylor_Scott_and_White_Health	Centers_for_Disease_Control_and_Prevention
A/Nevada/9885/2019	EPI_ISL_403216	U.S._Air_Force_School_of_Aerospace_Medicine	U.S._Air_Force_School_of_Aerospace_Medicine
A/Arizona/11474/2020	EPI_ISL_427828	U.S._Air_Force_School_of_Aerospace_Medicine	U.S._Air_Force_School_of_Aerospace_Medicine
A/Texas/81/2020	EPI_ISL_2525039	Baylor_Scott_and_White_Health	Centers_for_Disease_Control_and_Prevention
A/Idaho/11529/2020	EPI_ISL_427883	U.S._Air_Force_School_of_Aerospace_Medicine	U.S._Air_Force_School_of_Aerospace_Medicine
A/Michigan/12/2020	EPI_ISL_2271151	University_of_Michigan_SPH_EPID	Centers_for_Disease_Control_and_Prevention
A/Michigan/486/2019	EPI_ISL_2271149	University_of_Michigan_SPH_EPID	Centers_for_Disease_Control_and_Prevention
A/Maryland/11567/2019	EPI_ISL_427921	U.S._Air_Force_School_of_Aerospace_Medicine	U.S._Air_Force_School_of_Aerospace_Medicine
A/Mississippi/11578/2020	EPI_ISL_427932	U.S._Air_Force_School_of_Aerospace_Medicine	U.S._Air_Force_School_of_Aerospace_Medicine
A/New_Jersey/11586/2020	EPI_ISL_427940	U.S._Air_Force_School_of_Aerospace_Medicine	U.S._Air_Force_School_of_Aerospace_Medicine
A/North_Carolina/11603/2020	EPI_ISL_427957	U.S._Air_Force_School_of_Aerospace_Medicine	U.S._Air_Force_School_of_Aerospace_Medicine
A/Wisconsin/106/2020	EPI_ISL_2525082	Marshfield_Clinic_Research_Foundation	Centers_for_Disease_Control_and_Prevention
A/Ohio/11606/2020	EPI_ISL_427960	U.S._Air_Force_School_of_Aerospace_Medicine	U.S._Air_Force_School_of_Aerospace_Medicine
A/South_Carolina/11624/2020	EPI_ISL_427978	U.S._Air_Force_School_of_Aerospace_Medicine	U.S._Air_Force_School_of_Aerospace_Medicine
A/Michigan/10/2020	EPI_ISL_2271171	University_of_Michigan_SPH_EPID	Centers_for_Disease_Control_and_Prevention
A/Texas/11657/2020	EPI_ISL_428011	U.S._Air_Force_School_of_Aerospace_Medicine	U.S._Air_Force_School_of_Aerospace_Medicine
A/Pennsylvania/99/2020	EPI_ISL_2271180	Children's_Hospital_of_Pittsburgh_UPMC	Centers_for_Disease_Control_and_Prevention
A/Pennsylvania/183/2020	EPI_ISL_2271184	Children's_Hospital_of_Pittsburgh_UPMC	Centers_for_Disease_Control_and_Prevention
A/Texas/10021/2019	EPI_ISL_501790	Unknown	Unknown
A/Mississippi/10016/2019	EPI_ISL_501789	Unknown	Unknown
A/Texas/10025/2019	EPI_ISL_501802	Unknown	Unknown
A/Texas/391/2019	EPI_ISL_395453	Dallas_County_Health_and_Human_Services	Centers_for_Disease_Control_and_Prevention
A/Wisconsin/113/2020	EPI_ISL_2525336	Marshfield_Clinic_Research_Foundation	Centers_for_Disease_Control_and_Prevention
A/Maine/34/2019	EPI_ISL_395459	Maine_Health_and_Environmental_Testing_Laboratory	Centers_for_Disease_Control_and_Prevention
A/Arizona/45/2019	EPI_ISL_395474	Arizona_Department_of_Health_Services	Centers_for_Disease_Control_and_Prevention
A/Pennsylvania/288/2020	EPI_ISL_2517191	Children's_Hospital_of_Pittsburgh_UPMC	Centers_for_Disease_Control_and_Prevention
A/Michigan/169/2020	EPI_ISL_2517212	University_of_Michigan_SPH_EPID	Centers_for_Disease_Control_and_Prevention
A/New_Hampshire/42/2019	EPI_ISL_412196	New_Hampshire_Public_Health_Laboratories	Centers_for_Disease_Control_and_Prevention
A/Maine/49/2019	EPI_ISL_412211	Maine_Health_and_Environmental_Testing_Laboratory	Centers_for_Disease_Control_and_Prevention
A/South_Dakota/05/2020	EPI_ISL_412236	South_Dakota_Public_Health_Lab	Centers_for_Disease_Control_and_Prevention
A/Connecticut/03/2020	EPI_ISL_412244	Connecticut_Department._of_Public_Health	Centers_for_Disease_Control_and_Prevention
A/Massachusetts/04/2020	EPI_ISL_412253	Massachusetts_Department_of_Public_Health	Centers_for_Disease_Control_and_Prevention
A/Utah/05/2020	EPI_ISL_412260	Utah_Department_of_Health	Centers_for_Disease_Control_and_Prevention
A/Wyoming/02/2020	EPI_ISL_412259	Wyoming_Public_Health_Laboratory	Centers_for_Disease_Control_and_Prevention
A/Alaska/10443/2019	EPI_ISL_412463	U.S._Air_Force_School_of_Aerospace_Medicine	U.S._Air_Force_School_of_Aerospace_Medicine
A/Alaska/10446/2019	EPI_ISL_412466	U.S._Air_Force_School_of_Aerospace_Medicine	U.S._Air_Force_School_of_Aerospace_Medicine
A/Florida/10459/2019	EPI_ISL_412479	U.S._Air_Force_School_of_Aerospace_Medicine	U.S._Air_Force_School_of_Aerospace_Medicine
A/Florida/10457/2019	EPI_ISL_412477	U.S._Air_Force_School_of_Aerospace_Medicine	U.S._Air_Force_School_of_Aerospace_Medicine
A/Alaska/10139/2019	EPI_ISL_404288	U.S._Air_Force_School_of_Aerospace_Medicine	U.S._Air_Force_School_of_Aerospace_Medicine
A/Alaska/10140/2019	EPI_ISL_404289	U.S._Air_Force_School_of_Aerospace_Medicine	U.S._Air_Force_School_of_Aerospace_Medicine
A/Nebraska/10483/2019	EPI_ISL_412503	U.S._Air_Force_School_of_Aerospace_Medicine	U.S._Air_Force_School_of_Aerospace_Medicine
A/Illinois/10156/2019	EPI_ISL_404305	U.S._Air_Force_School_of_Aerospace_Medicine	U.S._Air_Force_School_of_Aerospace_Medicine
A/New_York/10506/2019	EPI_ISL_412526	U.S._Air_Force_School_of_Aerospace_Medicine	U.S._Air_Force_School_of_Aerospace_Medicine
A/Virginia/10189/2019	EPI_ISL_404336	U.S._Air_Force_School_of_Aerospace_Medicine	U.S._Air_Force_School_of_Aerospace_Medicine
A/Texas/10530/2019	EPI_ISL_412550	U.S._Air_Force_School_of_Aerospace_Medicine	U.S._Air_Force_School_of_Aerospace_Medicine
A/Texas/10527/2019	EPI_ISL_412547	U.S._Air_Force_School_of_Aerospace_Medicine	U.S._Air_Force_School_of_Aerospace_Medicine
A/Texas/10539/2019	EPI_ISL_412559	U.S._Air_Force_School_of_Aerospace_Medicine	U.S._Air_Force_School_of_Aerospace_Medicine
A/Texas/10545/2019	EPI_ISL_412565	U.S._Air_Force_School_of_Aerospace_Medicine	U.S._Air_Force_School_of_Aerospace_Medicine
A/Texas/10549/2019	EPI_ISL_412569	U.S._Air_Force_School_of_Aerospace_Medicine	U.S._Air_Force_School_of_Aerospace_Medicine
A/North_Dakota/38/2019	EPI_ISL_404447	North_Dakota_Department_of_Health	Centers_for_Disease_Control_and_Prevention
A/New_York/52/2019	EPI_ISL_404457	New_York_State_Department_of_Health	Centers_for_Disease_Control_and_Prevention
A/New_Jersey/39/2019	EPI_ISL_404477	New_Jersey_Department_of_Health_&_Senior_Services	Centers_for_Disease_Control_and_Prevention
A/Texas/408/2019	EPI_ISL_404505	Houston_Department_of_Health_and_Human_Services	Centers_for_Disease_Control_and_Prevention
A/Missouri/08/2020	EPI_ISL_421141	Missouri_Department._of_Health_&_Senior_Services	Centers_for_Disease_Control_and_Prevention
A/Pennsylvania/1038/2019	EPI_ISL_404785	Pennsylvania_Department_of_Health	Centers_for_Disease_Control_and_Prevention
A/Nevada/47/2019	EPI_ISL_404813	Nevada_State_Health_Laboratory	Centers_for_Disease_Control_and_Prevention
A/District_Of_Columbia/47/2019	EPI_ISL_404842	DC_Public_Health_Lab	Centers_for_Disease_Control_and_Prevention
A/Washington/675/2019	EPI_ISL_2584143	Marshfield_Clinic_Research_Foundation	Centers_for_Disease_Control_and_Prevention
A/North_Carolina/05/2020	EPI_ISL_413295	North_Carolina_State_Laboratory_of_Public_Health	Centers_for_Disease_Control_and_Prevention
A/Michigan/479/2019	EPI_ISL_413335	Michigan_Department_of_Community_Health	Centers_for_Disease_Control_and_Prevention
A/Michigan/480/2019	EPI_ISL_413336	Michigan_Department_of_Community_Health	Centers_for_Disease_Control_and_Prevention
A/Washington/655/2019	EPI_ISL_397023	Washington_State_Public_Health_Laboratory	Centers_for_Disease_Control_and_Prevention
A/Texas/393/2019	EPI_ISL_397019	Texas_Department_of_State_Health_Services-Laboratory_Services	Centers_for_Disease_Control_and_Prevention
A/California/172/2019	EPI_ISL_397017	California_Department_of_Health_Services	Centers_for_Disease_Control_and_Prevention
A/California/179/2019	EPI_ISL_397027	California_Department_of_Health_Services	Centers_for_Disease_Control_and_Prevention
A/Washington/656/2019	EPI_ISL_397024	Washington_State_Public_Health_Laboratory	Centers_for_Disease_Control_and_Prevention
A/Alaska/50/2019	EPI_ISL_397025	Alaska_State_Virology_Lab	Centers_for_Disease_Control_and_Prevention
A/California/180/2019	EPI_ISL_397033	California_Department_of_Health_Services	Centers_for_Disease_Control_and_Prevention
A/Louisiana/44/2019	EPI_ISL_397229	Louisiana_Department_of_Health_and_Hospitals	Centers_for_Disease_Control_and_Prevention
A/Florida/112/2019	EPI_ISL_397234	Florida_Department_of_Health-Jacksonville	Centers_for_Disease_Control_and_Prevention
A/Arkansas/27/2019	EPI_ISL_397254	Arkansas_Department_of_Health	Centers_for_Disease_Control_and_Prevention
A/Iowa/51/2019	EPI_ISL_397256	Iowa_State_Hygienic_Laboratory	Centers_for_Disease_Control_and_Prevention
A/Montana/08/2020	EPI_ISL_413804	Montana_Laboratory_Services_Bureau	Centers_for_Disease_Control_and_Prevention
A/Illinois/10794/2019	EPI_ISL_414079	U.S._Air_Force_School_of_Aerospace_Medicine	U.S._Air_Force_School_of_Aerospace_Medicine
A/New_York/10835/2020	EPI_ISL_414120	U.S._Air_Force_School_of_Aerospace_Medicine	U.S._Air_Force_School_of_Aerospace_Medicine
A/Texas/10904/2019	EPI_ISL_414189	U.S._Air_Force_School_of_Aerospace_Medicine	U.S._Air_Force_School_of_Aerospace_Medicine
A/Texas/10900/2019	EPI_ISL_414185	U.S._Air_Force_School_of_Aerospace_Medicine	U.S._Air_Force_School_of_Aerospace_Medicine
A/Texas/10918/2019	EPI_ISL_414203	U.S._Air_Force_School_of_Aerospace_Medicine	U.S._Air_Force_School_of_Aerospace_Medicine
A/Texas/446/2019	EPI_ISL_528969	San_Antonio_Metropolitan_Health	Centers_for_Disease_Control_and_Prevention
A/Texas/450/2019	EPI_ISL_528972	San_Antonio_Metropolitan_Health	Centers_for_Disease_Control_and_Prevention
A/Texas/445/2019	EPI_ISL_528973	San_Antonio_Metropolitan_Health	Centers_for_Disease_Control_and_Prevention
A/Washington/26/2020	EPI_ISL_430759	Washington_State_Public_Health_Laboratory	Centers_for_Disease_Control_and_Prevention
A/Washington/103/2020	EPI_ISL_2585326	Marshfield_Clinic_Research_Foundation	Centers_for_Disease_Control_and_Prevention
A/Washington/113/2020	EPI_ISL_2585282	Marshfield_Clinic_Research_Foundation	Centers_for_Disease_Control_and_Prevention
A/Alabama/11958/2020	EPI_ISL_463750	U.S._Air_Force_School_of_Aerospace_Medicine	U.S._Air_Force_School_of_Aerospace_Medicine
A/Arizona/11961/2020	EPI_ISL_463753	U.S._Air_Force_School_of_Aerospace_Medicine	U.S._Air_Force_School_of_Aerospace_Medicine
A/Delaware/11973/2020	EPI_ISL_463765	U.S._Air_Force_School_of_Aerospace_Medicine	U.S._Air_Force_School_of_Aerospace_Medicine
A/Kansas/11997/2020	EPI_ISL_463789	U.S._Air_Force_School_of_Aerospace_Medicine	U.S._Air_Force_School_of_Aerospace_Medicine
A/New_Jersey/12010/2020	EPI_ISL_463802	U.S._Air_Force_School_of_Aerospace_Medicine	U.S._Air_Force_School_of_Aerospace_Medicine
A/Mississippi/12207/2020	EPI_ISL_496591	U.S._Air_Force_School_of_Aerospace_Medicine	U.S._Air_Force_School_of_Aerospace_Medicine
A/Virginia/12038/2020	EPI_ISL_463830	U.S._Air_Force_School_of_Aerospace_Medicine	U.S._Air_Force_School_of_Aerospace_Medicine
A/Texas/12211/2020	EPI_ISL_496595	U.S._Air_Force_School_of_Aerospace_Medicine	U.S._Air_Force_School_of_Aerospace_Medicine
A/Colorado/11092/2020	EPI_ISL_414709	U.S._Air_Force_School_of_Aerospace_Medicine	U.S._Air_Force_School_of_Aerospace_Medicine
A/District_Of_Columbia/14/2020	EPI_ISL_766962	DC_Public_Health_Lab	Centers_for_Disease_Control_and_Prevention
A/Mississippi/11166/2019	EPI_ISL_414778	U.S._Air_Force_School_of_Aerospace_Medicine	U.S._Air_Force_School_of_Aerospace_Medicine
A/Mississippi/11176/2020	EPI_ISL_414788	U.S._Air_Force_School_of_Aerospace_Medicine	U.S._Air_Force_School_of_Aerospace_Medicine
A/Nevada/11183/2020	EPI_ISL_414795	U.S._Air_Force_School_of_Aerospace_Medicine	U.S._Air_Force_School_of_Aerospace_Medicine
A/Michigan/453/2019	EPI_ISL_398408	Michigan_Department_of_Community_Health	Centers_for_Disease_Control_and_Prevention
A/New_York/11194/2020	EPI_ISL_414806	U.S._Air_Force_School_of_Aerospace_Medicine	U.S._Air_Force_School_of_Aerospace_Medicine
A/California/187/2019	EPI_ISL_398421	California_Department_of_Health_Services	Centers_for_Disease_Control_and_Prevention
A/Washington/660/2019	EPI_ISL_398416	Washington_State_Public_Health_Laboratory	Centers_for_Disease_Control_and_Prevention
A/Idaho/34/2019	EPI_ISL_398444	State_of_Idaho_Bureau_of_Laboratories	Centers_for_Disease_Control_and_Prevention
A/California/185/2019	EPI_ISL_398443	California_Department_of_Health_Services	Centers_for_Disease_Control_and_Prevention
A/Nevada/32/2019	EPI_ISL_398441	Southern_Nevada_Public_Health_Lab	Centers_for_Disease_Control_and_Prevention
A/Wisconsin/573/2019	EPI_ISL_398448	Wisconsin_State_Laboratory_of_Hygiene	Centers_for_Disease_Control_and_Prevention
A/California/184/2019	EPI_ISL_398457	California_Department_of_Health_Services	Centers_for_Disease_Control_and_Prevention
A/Texas/434/2019	EPI_ISL_2258098	Baylor_Scott_and_White_Health	Centers_for_Disease_Control_and_Prevention
A/Texas/04/2020	EPI_ISL_2258107	Baylor_Scott_and_White_Health	Centers_for_Disease_Control_and_Prevention
A/Texas/428/2019	EPI_ISL_2258149	Baylor_Scott_and_White_Health	Centers_for_Disease_Control_and_Prevention
A/Wisconsin/05/2020	EPI_ISL_2258153	Marshfield_Clinic_Research_Foundation	Centers_for_Disease_Control_and_Prevention
A/Texas/432/2019	EPI_ISL_2258119	Baylor_Scott_and_White_Health	Centers_for_Disease_Control_and_Prevention
A/Texas/433/2019	EPI_ISL_2258140	Baylor_Scott_and_White_Health	Centers_for_Disease_Control_and_Prevention
A/Pennsylvania/150/2020	EPI_ISL_2258282	Children's_Hospital_of_Pittsburgh_UPMC	Centers_for_Disease_Control_and_Prevention
A/Arizona/50/2019	EPI_ISL_398866	Arizona_Department_of_Health_Services	Centers_for_Disease_Control_and_Prevention
A/Texas/396/2019	EPI_ISL_398864	Texas_Department_of_State_Health_Services-Laboratory_Services	Centers_for_Disease_Control_and_Prevention
A/New_Hampshire/32/2019	EPI_ISL_398875	New_Hampshire_Public_Health_Laboratories	Centers_for_Disease_Control_and_Prevention
A/District_Of_Columbia/43/2019	EPI_ISL_398880	DC_Public_Health_Lab	Centers_for_Disease_Control_and_Prevention
A/Florida/118/2019	EPI_ISL_398890	Florida_Department_of_Health-Jacksonville	Centers_for_Disease_Control_and_Prevention
A/Texas/31/2020	EPI_ISL_415807	San_Antonio_Metropolitan_Health	Centers_for_Disease_Control_and_Prevention
A/Michigan/153/2020	EPI_ISL_2308195	University_of_Michigan_SPH_EPID	Centers_for_Disease_Control_and_Prevention
A/Utah/11/2020	EPI_ISL_415817	Utah_Department_of_Health	Centers_for_Disease_Control_and_Prevention
A/Tennessee/50/2020	EPI_ISL_2308210	Vanderbilt_University_Medical_Center	Centers_for_Disease_Control_and_Prevention
A/Tennessee/49/2020	EPI_ISL_2308170	Vanderbilt_University_Medical_Center	Centers_for_Disease_Control_and_Prevention
A/Tennessee/43/2020	EPI_ISL_2308178	Vanderbilt_University_Medical_Center	Centers_for_Disease_Control_and_Prevention
A/Pennsylvania/276/2020	EPI_ISL_2521269	Children's_Hospital_of_Pittsburgh_UPMC	Centers_for_Disease_Control_and_Prevention
A/Texas/210/2020	EPI_ISL_2521303	Baylor_Scott_and_White_Health	Centers_for_Disease_Control_and_Prevention
A/Texas/207/2020	EPI_ISL_2521304	Baylor_Scott_and_White_Health	Centers_for_Disease_Control_and_Prevention
A/Rochester/U133/2020	EPI_ISL_4061473	Unknown	Unknown
A/Rochester/U135/2020	EPI_ISL_4061472	Unknown	Unknown
A/Washington/120/2020	EPI_ISL_3086846	Marshfield_Clinic_Research_Foundation	Centers_for_Disease_Control_and_Prevention
A/Texas/200/2020	EPI_ISL_2521591	Baylor_Scott_and_White_Health	Centers_for_Disease_Control_and_Prevention
A/Washington/75/2020	EPI_ISL_2521653	Marshfield_Clinic_Research_Foundation	Centers_for_Disease_Control_and_Prevention
A/Texas/49/2020	EPI_ISL_2521663	Baylor_Scott_and_White_Health	Centers_for_Disease_Control_and_Prevention
A/Pennsylvania/103/2020	EPI_ISL_2521719	Children's_Hospital_of_Pittsburgh_UPMC	Centers_for_Disease_Control_and_Prevention
A/Wisconsin/122/2020	EPI_ISL_2521669	Marshfield_Clinic_Research_Foundation	Centers_for_Disease_Control_and_Prevention
A/California/199/2019	EPI_ISL_400045	California_Department_of_Health_Services	Centers_for_Disease_Control_and_Prevention
A/Colorado/40/2019	EPI_ISL_400042	Colorado_Department_of_Health_Lab	Centers_for_Disease_Control_and_Prevention
A/Mississippi/33/2019	EPI_ISL_400053	Mississippi_Public_Health_Laboratory	Centers_for_Disease_Control_and_Prevention
A/California/203/2019	EPI_ISL_400050	California_Department_of_Health_Services	Centers_for_Disease_Control_and_Prevention
A/California/206/2019	EPI_ISL_400059	California_Department_of_Health_Services	Centers_for_Disease_Control_and_Prevention
A/Minnesota/56/2019	EPI_ISL_400071	Minnesota_Department_of_Health	Centers_for_Disease_Control_and_Prevention
A/Ohio/31/2019	EPI_ISL_400074	Ohio_Department_of_Health_Laboratories	Centers_for_Disease_Control_and_Prevention
A/Tennessee/27/2020	EPI_ISL_424709	Tennessee_Department_of_Health_Laboratory-Nashville	Centers_for_Disease_Control_and_Prevention
A/Hawaii/23/2020	EPI_ISL_424712	State_of_Hawaii_Department_of_Health	Centers_for_Disease_Control_and_Prevention
A/Utah/16/2020	EPI_ISL_424723	Utah_Department_of_Health	Centers_for_Disease_Control_and_Prevention
A/Michigan/84/2020	EPI_ISL_2522026	University_of_Michigan_SPH_EPID	Centers_for_Disease_Control_and_Prevention
A/Wisconsin/109/2020	EPI_ISL_2522087	Marshfield_Clinic_Research_Foundation	Centers_for_Disease_Control_and_Prevention
A/Texas/10135/2019	EPI_ISL_400357	U.S._Air_Force_School_of_Aerospace_Medicine	U.S._Air_Force_School_of_Aerospace_Medicine
A/Texas/87/2020	EPI_ISL_2522073	Baylor_Scott_and_White_Health	Centers_for_Disease_Control_and_Prevention
A/New_Mexico/06/2020	EPI_ISL_416837	New_Mexico_Department_of_Health	Centers_for_Disease_Control_and_Prevention
A/Maine/07/2020	EPI_ISL_416850	Maine_Health_and_Environmental_Testing_Laboratory	Centers_for_Disease_Control_and_Prevention
A/Colorado/07/2020	EPI_ISL_416861	Colorado_Department_of_Health_Lab	Centers_for_Disease_Control_and_Prevention
A/Wisconsin/382/2020	EPI_ISL_2260037	Marshfield_Clinic_Research_Foundation	Centers_for_Disease_Control_and_Prevention
A/Arkansas/14/2020	EPI_ISL_416873	Arkansas_Department_of_Health	Centers_for_Disease_Control_and_Prevention
A/California/40/2020	EPI_ISL_416920	California_Department_of_Health_Services	Centers_for_Disease_Control_and_Prevention
A/Wisconsin/257/2020	EPI_ISL_2260157	Marshfield_Clinic_Research_Foundation	Centers_for_Disease_Control_and_Prevention
A/Hawaii/27/2020	EPI_ISL_449743	State_of_Hawaii_Department_of_Health	Centers_for_Disease_Control_and_Prevention
A/Washington/28/2020	EPI_ISL_449770	Washington_State_Public_Health_Laboratory	Centers_for_Disease_Control_and_Prevention
A/Wisconsin/394/2020	EPI_ISL_2260263	Marshfield_Clinic_Research_Foundation	Centers_for_Disease_Control_and_Prevention
A/New_York/PV04757/2019	EPI_ISL_17054751	Icahn_School_of_Medicine_at_Mount_Sinai	Icahn_School_of_Medicine_at_Mount_Sinai
A/New_York/PV04429/2019	EPI_ISL_17054774	Icahn_School_of_Medicine_at_Mount_Sinai	Icahn_School_of_Medicine_at_Mount_Sinai
A/New_York/PV04486/2019	EPI_ISL_17054780	Icahn_School_of_Medicine_at_Mount_Sinai	Icahn_School_of_Medicine_at_Mount_Sinai
A/New_York/PV04465/2019	EPI_ISL_17054776	Icahn_School_of_Medicine_at_Mount_Sinai	Icahn_School_of_Medicine_at_Mount_Sinai
A/New_York/PV04485/2019	EPI_ISL_17054778	Icahn_School_of_Medicine_at_Mount_Sinai	Icahn_School_of_Medicine_at_Mount_Sinai
A/Florida/12115/2020	EPI_ISL_490886	U.S._Air_Force_School_of_Aerospace_Medicine	U.S._Air_Force_School_of_Aerospace_Medicine
A/Georgia/12117/2020	EPI_ISL_490888	U.S._Air_Force_School_of_Aerospace_Medicine	U.S._Air_Force_School_of_Aerospace_Medicine
A/Maryland/12130/2020	EPI_ISL_490901	U.S._Air_Force_School_of_Aerospace_Medicine	U.S._Air_Force_School_of_Aerospace_Medicine
A/Montana/12134/2020	EPI_ISL_490905	U.S._Air_Force_School_of_Aerospace_Medicine	U.S._Air_Force_School_of_Aerospace_Medicine
A/Virginia/12156/2020	EPI_ISL_490927	U.S._Air_Force_School_of_Aerospace_Medicine	U.S._Air_Force_School_of_Aerospace_Medicine
A/Texas/12154/2020	EPI_ISL_490925	U.S._Air_Force_School_of_Aerospace_Medicine	U.S._Air_Force_School_of_Aerospace_Medicine
A/Texas/12152/2020	EPI_ISL_490923	U.S._Air_Force_School_of_Aerospace_Medicine	U.S._Air_Force_School_of_Aerospace_Medicine
A/South_Dakota/12150/2020	EPI_ISL_490921	U.S._Air_Force_School_of_Aerospace_Medicine	U.S._Air_Force_School_of_Aerospace_Medicine
A/Virginia/12161/2020	EPI_ISL_490932	U.S._Air_Force_School_of_Aerospace_Medicine	U.S._Air_Force_School_of_Aerospace_Medicine
A/Tennessee/60/2020	EPI_ISL_2260439	Vanderbilt_University_Medical_Center	Centers_for_Disease_Control_and_Prevention
A/Arizona/52/2019	EPI_ISL_400892	Arizona_Department_of_Health_Services	Centers_for_Disease_Control_and_Prevention
A/California/210/2019	EPI_ISL_400900	California_Department_of_Health_Services	Centers_for_Disease_Control_and_Prevention
A/Hawaii/76/2019	EPI_ISL_400896	State_of_Hawaii_Department_of_Health	Centers_for_Disease_Control_and_Prevention
A/Montana/57/2019	EPI_ISL_400909	Montana_Laboratory_Services_Bureau	Centers_for_Disease_Control_and_Prevention
A/Utah/54/2019	EPI_ISL_400907	Utah_Department_of_Health	Centers_for_Disease_Control_and_Prevention
A/Texas/401/2019	EPI_ISL_400942	San_Antonio_Metropolitan_Health	Centers_for_Disease_Control_and_Prevention
A/South_Dakota/34/2019	EPI_ISL_400984	South_Dakota_Public_Health_Lab	Centers_for_Disease_Control_and_Prevention
A/Georgia/38/2019	EPI_ISL_409233	Georgia_Public_Health_Laboratory	Centers_for_Disease_Control_and_Prevention
A/Maine/37/2019	EPI_ISL_401158	Maine_Health_and_Environmental_Testing_Laboratory	Centers_for_Disease_Control_and_Prevention
A/Florida/129/2019	EPI_ISL_401176	Florida_Department_of_Health-Jacksonville	Centers_for_Disease_Control_and_Prevention
A/Pennsylvania/143/2020	EPI_ISL_2588607	Children's_Hospital_of_Pittsburgh_UPMC	Centers_for_Disease_Control_and_Prevention
A/Pennsylvania/164/2020	EPI_ISL_2588633	Children's_Hospital_of_Pittsburgh_UPMC	Centers_for_Disease_Control_and_Prevention
A/Brisbane/02/2018	EPI_ISL_306335	Queensland_Health_Forensic_and_Scientific_Services	WHO_Collaborating_Centre_for_Reference_and_Research_on_Influenza
A/Delaware/37/2019	EPI_ISL_362330	Delaware_Public_Health_Lab	Centers_for_Disease_Control_and_Prevention
A/Hawaii/70/2019	EPI_ISL_397028	State_of_Hawaii_Department_of_Health	Centers_for_Disease_Control_and_Prevention
A/Victoria/2570/2019	EPI_ISL_401903	Alfred_Hospital	WHO_Collaborating_Centre_for_Reference_and_Research_on_Influenza
